# Supplementary material for: Evolutionary Dynamics of Foot and Mouth Disease Virus Serotype A and Its Endemic Sub-Lineage A/ASIA/Iran-05/SIS-13 in Pakistan
Source: Viruses. 2022 Jul 26;14(8):1634. doi: 10.3390/v14081634 (PMC9331208; doi:10.3390/v14081634)
Supplement: Supplementary file 1 [file viruses-14-01634-s001.zip]

Archive with 1 entries (1 files):
- viruses-1740966-supplementary.pdf
